# Supplementary material for: Japan’s development cooperation for health in Vietnam: a first holistic assessment on Japan’s ODA and non-ODA public resources cooperation
Source: BMC Public Health. 2021 Nov 27;21:2175. doi: 10.1186/s12889-021-12170-0 (PMC8626744; doi:10.1186/s12889-021-12170-0)
Supplement: Supplementary file 1 — Additional file 1: Table S1. Depicting internet search strategy details. [file 12889_2021_12170_MOESM1_ESM.xlsx]

## Sheet: Sheet1
Additional file 1: Additional table 1. Internet search strategy details
Topic	Details
Target agencies	Websites of the Japanese central government (the Cabinet office), ministries (MOFA, MHLW, and METI), and major Japanese administrative agencies that specialize in the area of health-related international cooperation and/or health related research with operational and development components [JICA, AMED, NCGM, and JETRO]. The agencies included those that manage schemes focused solely on development…
	*Once the relevant projects from the above sites were identified, Google’s search engine was used to collect additional information on the projects.
	Website list:
	Headquarters for Healthcare Policy: Documents. [Japanese] https://www.kantei.go.jp/jp/singi/kenkouiryou/senryaku/index.html. Accessed 9 Aug 2017.
	Ministry of Foreign Affairs of Japan: Official Development Assistance (ODA). Grant Assistance for Japanese NGOs by region and country. 2016. [Japanese] https://www.mofa.go.jp/mofaj/gaiko/oda/region/page23_001066.html#section1. Accessed 25 Aug 2007. Embassy of Japan in Vietnam. Press release. [Japanese] https://www.vn.emb-japan.go.jp/itpr_ja/PressReleaseArchive.html. Accessed 1 Sep 2017.
	Ministry of Health, Labour and Welfare: Global extension of healthcare. [Japanese] https://www.mhlw.go.jp/stf/seisakunitsuite/bunya/kenkou_iryou/iryou/kokusai/index.html. Accessed 1 Sep 2017.
	Ministry of Economy, Trade, and Industry: Substantiative research on outbound activities in FY 2016. [Japanese] https://www.meti.go.jp/policy/mono_info_service/healthcare/iryou/outbound/activity/empirical_investigation_28.html. Accessed 13 Sep 2017.
	JICA: Search projects. [Japanese] https://www.jica.go.jp/activities/project_list/index.html. Accessed 1 Oct, 2021.* JICA: Search projects, Public-Private Partnership. [Japanese] https://www2.jica.go.jp/ja/priv_sme_partner/index.php. Accessed 7 July 2017. JICA: Project list by country, Grant Assistance for Grassroots Human Security Projects. [Japanese] https://www.jica.go.jp/partner/kusanone/count…
	AMED: J-GRID. [Japanese] https://www.amed.go.jp/program/list/01/06/001.html. Accessed 1 Aug, 2017. AMED: Project reports, FY 2016. [Japanese] https://www.amed.go.jp/program/houkoku_h28/0301040.html. Accessed 20 Sep, 2017.
	NCGM, Bureau of International Health Cooperation: Global extension of healthcare. [Japanese] https://kyokuhp.ncgm.go.jp/library/tenkai/index.html#rep. Accessed 5 Aug, 2017. NCGM, Bureau of International Health Cooperation: Library. [Japanese] https://kyokuhp.ncgm.go.jp/library/index.html. Accessed 5 Aug, 2017.
	JETRO: Vietnam. [Japanese] https://www.jetro.go.jp/world/asia/vn/. Accessed 30 Aug, 2017.
Date of search	Between July – September 2017
Search terms (in Japanese)	‘betonamu’ (Vietnam), ‘hoken’ (health), ‘iryou’ (medicine), ‘jigyou’ (project) or ‘purojyekuto’ (project).
Basic information of the target projects collected	project name, project summary, funding agencies, scheme names, project implementation period, counterpart-organizations including project sites in partner countries, and implementation organizations from Japan.
	The project budget (in Japanese yen) and outcomes were also collected where available.
[List of acronyms]
MOFA: Ministry of Foreign Affairs; MHLW: Ministry of Health, Labour and Welfare; METI: Ministry of Economy, Trade, and Industry; JICA: Japan International Cooperation Agency; AMED: Japan Agency for Medical Research and Development; NCGM: the National Center for Global Health and Medicine; JETRO: Japan External Trade Organization; EOJ: Embassy of Japan.
