# Supplementary material for: Japan’s development cooperation for health in Vietnam: a first holistic assessment on Japan’s ODA and non-ODA public resources cooperation
Source: BMC Public Health. 2021 Nov 27;21:2175. doi: 10.1186/s12889-021-12170-0 (PMC8626744; doi:10.1186/s12889-021-12170-0)
Supplement: Supplementary file 2 — Additional file 2: Table S2. Descriptive details of each project by schemes and their operating organizations and funding ministries, project actors and counterparts, activity components and the corresponding six building blocks, and disclosure of project budget. [file 12889_2021_12170_MOESM2_ESM.xlsx]

## Sheet: 　additional file 2
Additional file 2: Additional table 2. Descriptive details of each project by schemes and their operating organizations and funding ministries, Project actors and counterparts, Activity components and the corresponding six building blocks, and disclosure of project budget
Project number	Funding ministries	Scheme operating organization	Schemes	Project duration (months)	Japanese project actors	Type of Vietnamese main counterpart organization(s) and their level of health administration	Description of the main focus of the project	Activity components (Numbers listed in the chart correspond to the activity components in Additional Table 4)	Six building blocks (main category)	Six building blocks recategorized (additional block to the main category, if applicable)	Six building blocks recategorized (additional block to the main category, if applicable)	Disclosure of project budget information or related information
1	MOFA	JICA	Loan Aid	60	ODA implementation agency	Central hospitals	Strengthening a role as a medical hub for human resource (HR) development through construction and medical equipment provision for a central hospital.	1 (Hospital infrastructure), 5 (Availability of medical equipment), 22 (Medical information system), 30 (Procurement of medical equipment)	Service Delivery	Health information systems	Access to essential medicine	Yes
2	MOFA	JICA	Loan Aid	57	ODA implementation agency	Provincial level health facilities	Improving the community medical system by enhancing capacities of ten provincial level health facilities. Procurement of medical equipment.	5 (Maintenance of medical equipment), 9 (Training of health professionals on technical skills and hospital management), 30 (Procurement of medical equipment)	Access to essential medicine	Service delivery		Yes
3	MOFA	JICA	Loan Aid (Project-Type Loans)	60	JICA experts	Central hospitals	Technical cooperation for hospital management that meets international standards at a central hospital.	9 (Training for health professionals on patient safety and AMR), 11 (Patient safety), 12 (Training of health professionals in regional hospitals）	Service Delivery	Health Workforces		Yes
4	MOFA	JICA	Loan Aid (Engineering Service (E/S) Loans)	21	ODA implementation agency	Central hospitals	Assisting basic design for a hospital construction, medical equipment, and development of Information and Communication Technology (ICT) systems by providing consultations.	1 (Hospital infrastructure), 5 (Availability of medical equipment), 22 (Medical information system), 30 (Procurement of medical equipment)	Service Delivery	Health information systems	Access to essential medicine	Yes
5	MOFA	JICA	Loan Aid (Project-Type Loans)	48	JICA experts	MOH, Provincial health administration, Provincial level health facilities, Local level health facilities	Enhancing the Direction of Healthcare Activities and the referral system to the sustainable improvements of medical services in mountainous provinces.	9 (Technical trainings), 11 (Training for referral system and Direction of Health Activities from central to regional hospitals), 21 (Referral Data Management System) development), 39 (Development of referral structure and system)	Leadership & governance	Service Delivery	Health information systems	Yes
6	MOFA	JICA	Technical Cooperation Projects for Development Planning	5	ODA implementation agency	MOH , Provincial level health administration	A basic information survey on health financing systems for formulation of a new project, with capacity building and policy recommendations.	22 (Health information management), 38 (Purchasing of services)	Health financing	Health information systems		Yes
7	MOFA	JICA	Technical Cooperation Projects	60	ODA implementation agency	Higher education and research Institutions, Other	Technical cooperation for a local production of measles-rubella combined vaccine.	33 (Production of Measles-Rubella combined vaccine)	Access to essential medicine			Yes
8	MOFA	JICA	Technical Cooperation Projects	48	JICA experts	MOH, Central hospitals, Provincial level health administration, Local level health administration, Other (nurse association)	Enhancing training of newly graduated nurses in pilot provinces/cities and developing a rollout model.	9 (Program specific training), 12 (HR development plan for new nurses), 13 (Training system for new graduate nurses)	Health Workforces	Service delivery		Yes
9	MOFA	JICA/AMED	Science and Technology Research Partnership for Sustainable Development (SATREPS)	60	JICA experts (from Higher educational institutions, and Research institutes)	Higher education and research Institutions, Other	Developing a food safety monitoring system by analysing outbreak mechanisms of multidrug resistant (MDR) bacteria.	6 (Infection prevention), 25 (Public health response system for MDR bacteria), 27 (Performance tracking system for MDR bacteria), 28 (Monitoring system for MDR bacteria), 33 (Technological assessment of food safety monitoring system)	Health information systems	Access to essential medicine	Service Delivery	Yes
10	MOFA	JICA	Technical Cooperation Projects (Dispatch of Experts)	24	JICA experts	MOH	Advisory activities on national health policies for Universal Health Coverage (UHC) and elderly care at the Ministry of Health.	39 (Advisory activities to national health policy and programs)	Leadership & Governance			Yes
11	MOFA	JICA	JICA Partnership Projects	24	Social welfare service institutions	Provincial level health facilities, Higher education and research institutions	Developing a city-wide system to train caregivers to equip them with the skills necessary for the elderly care	12 (HR development plan for caregivers of elderly people), 13 (Training for caregivers of elderly people)	Health Workforces			Yes
12	MOFA	JICA	JICA Partnership Projects	55	Higher educational institutions, medical institutions	Central hospitals, Other health facilities	Developing a HR development system of cardiologists specialized in congenital heart diseases.	9 (Training for cardiologists), 13 (Medical technical support for pediatric cardiovascular surgery)	Service Delivery	Health Workforces		Yes
13	MOFA	JICA	JICA Partnership Projects	55	Healthcare professional association, medical institutions, Higher educational institutions	Central hospitals	Training of radiology technicians/personnel and development of a collaboration network for community medicine.	10 (Training of radiology technicians/personnel), 12 (HR development of radiology technicians/personnel)	Service Delivery	Health Workforces		Yes
14	MOFA	JICA	JICA Partnership Projects	36	Private sector companies, Higher educational institutions	Central hospitals	Developing a patient-centered rehabilitation model employing pedal wheelchairs for persons with disabilities.	11 (Developing patient-centered rehabilitation model),12 (HR development for rehabilitation personnel	Service Delivery	Health Workforces		Yes
15	MOFA	JICA	JICA Partnership Projects	24	Higher educational institutions	Higher education and research institutions	Training of nurses as key persons specialized in elderly care.	9 (Training for elderly care), 12 (HR development for nurses as key-persons of elderly care)	Health Workforces	Service Delivery		Yes
16	MOFA	JICA	JICA Partnership Projects	36	Local government	Provincial level health facilities	Developing a model program of preventable noncommunicable diseases (NCDs) measures for expansion in all schools in the target city.	12 (HR development of health educators on preventable NCDs program)	Health Workforces			Yes
17	MOFA	JICA	Public-Private Partnership	24	Private sector companies, Higher educational institutions	Central hospitals	Project for early detection for hard-of-hearing persons and support by promoting hearing test and diagnostic equipment, hearing aid, and by building capacities of audiologists.	5 (Availability of equipment for hearing testing and diagnosis, hearing aid), 9 (Professional staff training for auditory diagnosis for children), 30 (Procurement of equipment for hearing testing and diagnosis, hearing aid)	Service Delivery	Access to essential medicine		Yes
18	MOFA	JICA	Public-Private Partnership	28	Private sector companies	Provincial health administration	Training of health professionals on neonatal jaundice care and introducing testing and therapeutic equipment.	5 (Availability of medical equipment), 9 (Professional staff training for neonatal jaundice care), 30 (Procurement of testing equipment for neonatal jaundice)	Service Delivery	Access to essential medicine		Yes
19	MOFA	JICA	Public-Private Partnership	12	Private sector companies	Central hospitals, Provincial health facility, Higher education and research institutions, Other	Assessing the possibility of local production of hepatitis B virus rapid and affordable diagnosis kits for newborn babies and mothers in remote and local areas.	33 (Production assessments of quality rapid diagnosis kits for infectious diseases )	Access to essential medicine			Yes
20	MOFA	JICA	Public-Private Partnership	17	Private sector companies	Provincial health administration	Assessing the possibility of introducing a supply processing and distribution system in hospitals, and organizing management training.	5 (Supply processing and distribution system for efficient management at hospitals)	Service Delivery			Yes
21	MOFA	JICA	Public-Private Partnership	10	Private sector companies	Central hospitals, Provincial health facility. Other	A field survey on the possibility of local production of care and welfare equipment (wheelchairs and assisted-walking devices) to improve the quality of life of the elderly, people with disabilities, and caregivers.	5 (Field survey on supply of wheelchairs)	Service Delivery			Yes
22	MOFA	EOJ	Grant Assistance for Grassroots Human Security Projects	12	Central government	Local level health facilities	Construction of a new building for a larger clinical space at a commune health center for improving community medicine.	1 (Infrastructure of commune/community health center)	Service delivery			Yes
23	MOFA	EOJ	Grant Assistance for Grassroots Human Security Projects	12	Central government	Provincial level health facilities	Provision of four pieces of equipment required for cataract operation in a provincial health facility for efficient medical service provision.	5 (Availability of medical equipment for testing and treatment of cataracts), 30 (Procurement of medical equipment on testing and treating cataracts)	Access to essential medicine	Service delivery		Yes
24	MOFA	EOJ	Grant Assistance for Grassroots Human Security Projects	12	Central government	Local level health facilities	Construction of a new two-story building securing an independent clinical space for each department for a clean and safe medical environment at a commune health center.	1 (Infrastructure of commune/community health center)	Service delivery			Yes
25	MOFA	EOJ	Grant Assistance for Grassroots Human Security Projects	12	Central government	Local level health facilities	Construction of a new two-story building securing an independent clinical space for each department for a clean and safe medical environment at a commune health center.	1 (Infrastructure of commune/community health center)	Service delivery			Yes
26	MOFA	EOJ	Grant Assistance for Grassroots Human Security Projects	12	Central government	Local level health facilities	Construction of a new two-story building securing a clinical space for a clean and safe medical environment at a commune health center.	1 (Infrastructure of commune/community health center)	Service delivery			Yes
27	MOFA	EOJ	Grant Assistance for Grassroots Human Security Projects	12	Central government	Local level health facilities	Construction of a new two-story building securing a clinical space for a clean and safe medical environment at a commune health center.	1 (Infrastructure of commune/community health center)	Service delivery			Yes
28	MHLW	MHLW	The International Promotion of Japan's Healthcare Technologies and Services	12	Medical institutions	Central hospitals	Enhancing capacities of radiological and pharmaceutical departments for improving quality and management in two central hospitals.	11 (Quality improvement of radiological department and pharmaceutical department), 13 (Staff training)	Service Delivery	Health Workforces		Yes
29	MHLW	MHLW	The International Promotion of Japan's Healthcare Technologies and Services	12	Medical institutions	Central hospitals	Enhancing hospital, nursing and clinical management associated with facility expansion in two central hospitals.	11 (Quality improvement of patient safety, infection control of hospitals), 13 (Staff training)	Service Delivery	Health Workforces		Yes
30	MHLW	MHLW	The International Promotion of Japan's Healthcare Technologies and Services	12	Medical institutions	Central hospitals, Provincial health facility, Higher education and research institutions	Developing an in-service training system in specific clinical departments and nursing in provincial health facilities.	9 (Technical training in NCDs areas), 11 (Service improvement of specific clinical departments), 12 (Development of in-service training system), 13 (Technical training for medical personnel of provincial and local hospitals)	Service Delivery	Health Workforces		Yes
31	MHLW	MHLW	The International Promotion of Japan's Healthcare Technologies and Services	12	Medical institutions	Central hospitals, Provincial health facility	Capacity development of health professionals for improvement of quality care and patient safety in central hospitals.	11(Service improvement, patient safety), 13 (In-service training)	Service Delivery	Health Workforces		Yes
32	MHLW	MHLW	The International Promotion of Japan's Healthcare Technologies and Services	12	Private sector companies, Healthcare professional associations	Central hospitals, Higher education and research institutions, Other	Increasing surgical capacities focusing on laparoscopic surgical techniques for stomach cancer in the central hospitals.	5 (Availability of medical equipment for surgery) 9 (Improvement of laparoscopic surgical technique), 30 (Procurement of equipment)	Service Delivery	Access to essential medicine		Yes
33	MHLW	MHLW	The International Promotion of Japan's Healthcare Technologies and Services	12	Higher educational institutions, Private sector companies	Central hospitals, Provincial health facility	Technical transfer of testing and diagnosis of digestive system diseases and endoscopic treatment.	10 (Technical transfer for testing and diagnosis of digestive system diseases), 30 (Procurement of equipment)	Service Delivery	Access to essential medicine		Yes
34	MHLW	MHLW	The International Promotion of Japan's Healthcare Technologies and Services	12	Medical institutions	Central hospitals, Provincial health facility	Technical transfer of diagnosis of pediatric cancer and a clinical tele-consultation system development between physicians from Vietnam and Japan.	10 (Technical transfer for diagnosis of pediatric cancer), 21 (ICT system for diagnosis capacity), 33 (Stimulate development for diagnostics and its system)	Service Delivery	Health information systems	Access to essential medicine	Yes
35	MHLW	MHLW	The International Promotion of Japan's Healthcare Technologies and Services	12	Higher educational institutions	Central hospitals, Higher education and research institutions	Training for health professionals engaged in rehabilitation and preventive medicine in central hospitals.	10 (Training for radiological examination), 11 (service improvement for rehabilitation and medical examination center), 12 (HR development for skilled personnel for rehabilitation and preventive medicine)	Service Delivery	Health Workforces		Yes
36	MHLW	MHLW	The International Promotion of Japan's Healthcare Technologies and Services	12	Medical institutions	Central hospitals	Technical transfer of diabetic foot care in the central hospitals and provincial health facilities.	11 (Health service quality of apoplexia cerebri, rehabilitation, prevention of NCDs, care by multidisciplinary team), 13 (Training for health personnel)	Service Delivery	Health Workforces		Yes
37	MHLW	MHLW	The International Promotion of Japan's Healthcare Technologies and Services	12	Medical institutions	Central hospitals, Provincial health facility. Other health facilities	Technical transfer of diabetic foot care in the central hospitals and provincial hospitals	9 (Technical training on diabetes patients' foot care), 13 (Training of foot care for diabetes patients)	Service Delivery	Health Workforces		Yes
38	MHLW	MHLW	The International Promotion of Japan's Healthcare Technologies and Services	12	Non-profit organizations, Private sector companies	Central hospitals	Developing curriculums and providing training on newborn mass-screening in the central hospitals.	5 (Availability of diagnostics), 10 (Training of newborn mass-screening), 30 (Procurement of screening equipment)	Service Delivery	Access to essential medicine		Yes
39	Cabinet office/METI/MEXT/MHLW	AMED	Research Program on the Challenges of Global Health Issues	17	Medical institutions	MOH , Provincial level health administration	Developing the system for monitoring and supervision of preventable NCDs through technological solutions. Developing a testing equipment for preventable NCDs.	27 (Monitoring and research), 33 (Stimulate development of monitoring health information of preventable NCDs)	Health information systems	Access to essential medicine		Yes
40	Cabinet office/METI/MEXT/MHLW	AMED	Research Program on Emerging and Re-emerging Infectious Diseases	36	Medical institutions	Central hospitals	Developing a rapid respiratory tract infection pathogen diagnostic kit, and analysis of the pathogenic mechanism of acute respiratory distress syndrome due to infectious diseases to establish a treatment method.	7 (Diagnostic capacity), 27 (Research for infectious disease), 33 (Use of rapid testing kit)	Health information systems	Service Delivery	Access to essential medicine	No
41	Cabinet office/METI/MEXT/MHLW	AMED	Japan Initiative for Global Research Network on Infectious Diseases (J-GRID)	Not available	Research institutions	Central hospitals, Higher education and research institutions	Collaborative clinical and epidemiological research on infectious diseases in the research hub in Vietnam.	7 (Laboratory capacity for diagnosis), 27 (Research and development for infectious disease control)	Health information systems	Service Delivery		No
42	Cabinet office/METI/MEXT/MHLW	AMED	Research Program on the Challenges of Global Health Issues	12	Medical institutions	Central hospitals, Provincial level health administration	Analyzing and considering the feasibility of a monitoring framework for preventable NCDs measures based on a survey.	27 (Monitoring and research of preventable NCDs)	Health information systems			No
43	MHLW	NCGM	Operational funds	Not available	Medical institutions	Central hospitals	Developing an analytical system to identify association between obesity and other NCDs, aiming for improving disease management.	11 (Service improvement), 27 (Research on disease management related obesity and other NCDs)	Health information systems	Service delivery		No
44	MHLW	NCGM	Operational funds	Not available	Medical institutions	Central hospitals	Analysing impacts of lifestyle interventions among obese or overweight students.	27 (Research on lifestyle intervention and impact for students with obesity and overweight)	Health information systems			No
45	MHLW	NCGM	Operational funds	Not available	Medical institutions	No data available	Developing a global clinical research platform for medical technology development and evidence-based medicine.	27 (Clinical research and development)	Health information systems			No
46	MHLW	NCGM	Operational funds	48	Medical institutions	Central hospitals	Research on chronic kidney disease management, aiming for improving care for hemodialysis patients.	11 (Improving management of hemodialysis for patients with chronic kidney diseases), 27 (Survey on hemodialysis water quality)	Health information systems	Service Delivery		No
47	MHLW	NCGM	Operational funds	30	Medical institutions	Central hospitals, Higher education and research institutions	Analysing effective use of the surveillance results of drug resistant pathogens and nosocomial infection for infection prevention and control.	27 (Study on drug resistant pathogens in infection control)	Health information systems			No
48	MHLW	NCGM	Operational funds	30	Medical institutions	Central hospitals, Higher education and research institutions	Assessing the effectiveness of interventions to control malaria through interviews employing the health system framework of the World Health Organization (WHO).	27 (Study on malaria control program and health system strengthening)	Health information systems			No
49	METI	METI	Program to Promote Medical Technologies and Services (Iryo Gijyutsu Sabisu Kyotenka Sokushin Jigyou)	Not available	Private sector companies, Medical institutions	Central hospitals	Enhancing the efficiency and the quality of health care delivery by introducing a radiology information system, a picture archiving and communication system, and a document management system.	11 (Service improvement of local hospitals), 21 (Medical information management), 33 (Technological assessment of new ICT system)	Health information systems	Service delivery	Access to essential medicine	No
50	METI	METI	Survey Programs for Promotion of High Quality Infrastructure System Development in Overseas (Shitsu no Takai Infura Shisutemu Kaigai Tenkai Sokushin Chosa-tou Jigyo)	5	Private sector companies	MOH, Provincial health administration, Provincial level health facilities, Local level health facilities, Higher education and research institutions	A survey on measures taken to ensure the reliability of health information; and a demonstration project of health insurance operation employing a demonstration system.	21 (Medical information and disease management information system), 23 (Public health surveillance system through health insurance information), 26 (Health insurance information and performance management), 38 (Purchasing of services)	Health information systems	Health financing		No
51	MOFA	JICA	JOCV	24	JICA-JOCV	Provincial level health facilities	Quality improvement for physical therapy and rehabilitation, and collaborative learning among professionals in a provincial rehabilitation hospital.	11 (Service improvement for physical therapy), 13 (Staff training on physical therapy)	Service Delivery	Health Workforces		No
52	MOFA	JICA	JOCV	24	JICA-JOCV	Central hospitals	Quality improvement for occupational therapy, and collaborative learning among professionals in a central hospital.	11 (Service improvement for occupational therapy), 13 (Staff training on occupational therapy)	Service Delivery	Health Workforces		No
53	MOFA	JICA	JOCV	24	JICA-JOCV	Provincial level health facilities	Improving the quality of care for children with autism, and collaborative learning among staff members.	11 (Service improvement for child with autism), 13 (Staff training on care for children with autism)	Service Delivery	Health Workforces		No
54	MOFA	JICA	JOCV	24	JICA-JOCV	Provincial level health facilities	Quality improvement for occupation therapy, and collaborative learning among staff members in a rehabilitation center.	11 (Service improvement for occupation therapy), 13 (Staff training on occupation therapy)	Service Delivery	Health Workforces		No
55	MOFA	JICA	JOCV	24	JICA-JOCV	Provincial level health facilities	Improving the quality of care for children with autism at a children's rehabilitation center, namely, activity development and material preparation.	11 (Service improvement for child with autism), 13 (Staff training on care for children with autism)	Service Delivery	Health Workforces		No
56	MOFA	JICA	JOCV	24	JICA-JOCV	Other health facilities	Quality improvement for occupational therapy at the rehabilitation department of a hospital, by sharing knowledge and skills in occupational therapy and required equipment with physiotherapists.	11(Service improvement for occupational therapy), 13 (Staff training on occupational therapy)	Service Delivery	Health Workforces		No
57	MOFA	JICA	JOCV	24	JICA-JOCV	Provincial level health facilities	Improving the quality of antenatal care at a provincial reproductive health care center delivered by midwives, by enhancing antenatal education and promoting the use of maternal and child health handbook.	11 (Service improvement for antenatal care), 13 (Staff training on antenatal care)	Service Delivery	Health Workforces		No
58	MOFA	JICA	JOCV	24	JICA-JOCV	Provincial level health facilities	Quality improvement for occupational therapy, and collaborative learning among occupational therapists in a provincial level health facility.	11 (Service improvement for occupational therapy), 13 (Staff training on occupational therapy)	Service Delivery	Health Workforces		No
59	MOFA	JICA	JOCV	24	JICA-JOCV	Provincial level health facilities	Quality improvement for pediatric rehabilitation at an orthopedic rehabilitation center by sharing relevant knowledge and skills with physiotherapists.	11 (Service improvement for pediatric rehabilitation), 13 (Staff training on pediatric rehabilitation)	Service Delivery	Health Workforces		No
60	MOFA	JICA	JOCV	24	JICA-JOCV	Central hospitals	Quality improvement for physiotherapy delivered at a central hospital, through collaborative learning among physiotherapists.	11 (Service improvement for physical therapy), 13 (Staff training on physical therapy)	Service Delivery	Health Workforces		No
61	MOFA	JICA	JOCV	24	JICA-JOCV	Higher education and research institutions	Quality improvement for music education at a school for children with special needs, by developing activities tailored to students' needs in collaboration with music teachers.	11 (Service improvement on development activities for children with a disabilities), 13 (Staff training on development activity for children with a disabilities)	Service Delivery	Health Workforces		No
62	MOFA	JICA	JOCV	24	JICA-JOCV	Higher education and research institutions	Improving the quality of care/education for children with special needs at an inclusive education center, by sharing practical approaches with teachers.	11 (Service improvement on development activities for children with a disabilities), 13 (Staff training on development activity for children with a disabilities)	Service Delivery	Health Workforces		No
63	MOFA	JICA	JOCV	24	JICA-JOCV	Other (academic associations)	Improving the quality of care for children/adults with a disabilities at a center run by an Agent Orange victims association, by sharing skills in care with caregivers.	11 (Service improvement for children with a disabilities), 13 (Staff training on care for children with a disabilities)	Service Delivery	Health Workforces		No
64	MOFA	JICA	JOCV	24	JICA-JOCV	Provincial level health facilities	Quality improvement for occupational therapy and through collaborative learning among occupational therapists in a provincial rehabilitation hospital.	11 (Service improvement for occupational therapy), 13 (Staff training on occupational therapy)	Service Delivery	Health Workforces		No
65	MOFA	JICA	JOCV	24	JICA-JOCV	Provincial level health facilities	Quality improvement for occupational therapy for NCDs patients, and training of occupational therapists in a provincial hospital.	11 (Service improvement of occupational therapy for NCDs patients), 13 (Staff training on occupational therapy)	Service Delivery	Health Workforces		No
66	MOFA	JICA	JOCV	24	JICA-JOCV	Provincial level health facilities	Improving the quality of rehabilitation therapy for NCDs patients, and training of rehabilitation therapists in a provincial hospital	11 (Service improvement of rehabilitation for NCDs patients), 13 (Staff training on rehabilitation)	Service Delivery	Health Workforces		No
67	MOFA	JICA	JOCV	24	JICA-JOCV	Provincial level health facilities	Improving the quality of rehabilitation therapy for NCDs patients, and training of rehabilitation therapists in a provincial hospital	11 (Service improvement of occupational therapy for NCDs patients), 13 (Staff training on occupational therapy)	Service Delivery	Health Workforces		No
68	METI	JETRO	Survey Projects (Chosa Jigyou)	Not available	Independent administrative agency	Central hospitals, Provincial health facility. Local level health facilities, Other health facilities	A survey on importers and distributors of medical equipment.	5 (Availability of medical equipment), 30 (Procurement of medical equipment)	Access to essential medicine	Service delivery		No
*Japanese project actors are categorized as follows: Central government, Local governments, JICA (ODA implementation agency, JICA experts), Independent administrative agency, Medical institutions, Healthcare professional associations, Private sector companies, Higher education and research institutions, Non-profit organizations, Social welfare service institutions.
*Activity components and characteristics are identified from each project description and categorized based on the corresponding activity categories listed in Table 1.
*Six Building Blocks are categorized based on WHO Framework on Building Blocks of Health Systems (Leadership & governance, Health workforce, Health financing, Service delivery, Access to essential medicine, Health information systems)
*Type of Vietnamese main counterpart organizations and their level of health administration are categorized as follows: 1. MOH, 2. Central hospitals (national hospitals and Level 1 category hospitals), 3. Provincial health administration, 4. Provincial health facility, 5. Local level health administration, 6. Local level health facility, 7. Higher education and research institutions, 8. Other hea…
[List of acronyms]
MOFA: Ministry of Foreign Affairs; MHLW: Ministry of Health, Labour and Welfare; METI: Ministry of Economy, Trade, and Industry; MEXT: Ministry of Education, Culture, Sports, Science and Technology; JICA: Japan International Cooperation Agency; AMED: Japan Agency for Medical Research and Development; EOJ: Embassy of Japan in Vietnam; NCGM: the National Center for Global Health and Medicine; JETRO…
