# Supplementary material for: Japan’s development cooperation for health in Vietnam: a first holistic assessment on Japan’s ODA and non-ODA public resources cooperation
Source: BMC Public Health. 2021 Nov 27;21:2175. doi: 10.1186/s12889-021-12170-0 (PMC8626744; doi:10.1186/s12889-021-12170-0)
Supplement: Supplementary file 3 — Additional file 3: Table S3. Categorization of projects by activity components. [file 12889_2021_12170_MOESM3_ESM.xlsx]

## Sheet: additional file 3
Additional file 3: Additional table 3. Categorization of projects by activity components
Building Block	Function	No	Activity component	Project number
				1	2	3	4	5	6	7	8	9	10	11	12	13	14	15	16	17	18	19	20	21	22	23	24	25	26	27	28	29	30	31	32	33	34	35	36	37	38	39	40	41	42	43	44	45	46
Health service delivery	1-1. Service availability	1	Infrastructure (Facility (number and distribution))	1			1																		1		1	1	1	1
		2	Health workforce availability
		3	Service utilization (inpatient and outpatient visits)
	1-2. General and specific service readiness	4	Infrastructure/ amenities
		5	Supply/ equipment	1	1		1													1	1		1	1		1									1						1
		6	Standard precautions									1
		7	Laboratory tests (diagnostics)																																								1	1
		8	Medicines and commodities
		9	Staff and training (service standardization, program specific)		1	1		1			1				1			1		1	1												1		1					1
		10	Diagnostic skills and training (capacity standardization, program specific)													1																				1	1	1			1
	1-3. Service quality	11	Service improvement (coverage, effectiveness, safety, patient-centeredness, timeliness)			1		1									1														1	1	1	1				1	1							1			1
Health workforce	2. Training, recruitment and retainment	12	Human resources (HR) development plan			1					1			1		1	1	1	1														1					1
		13	Training								1			1	1																1	1	1	1					1	1
		14	HR performance and management
		15	Education
		16	Regulations (licensing and accreditation)
		17	HR production, recruitment and data management
Health information systems	3-1. Generation of population and facility based data	18	Health survey
		19	Census
		20	Civil registration
		21	Disease management information system					1																													1
		22	Health facility reporting	1			1		1
		23	Public health surveillance system
		24	Health system resource tracking
	3-2. capacity for analysis, synthesis and validation of data	25	Public health threat response system									1
		26	Performance tracking
		27	Monitoring and research									1																														1	1	1	1	1	1	1	1
		28	Country, regional and global data analysis									1
Medical products, vaccines and technologies	4-1. Access to essential medical products, vaccines and technologies	29	Policy development (national policies, standards, guidelines and regulations) for essential medicines, vaccines and technology
		30	Procurement of essential medicines and vaccines	1	1		1													1	1					1									1	1					1
		31	Quality assessment of priority products
		32	Support for rational use of essential medicines, commodities and equipment
		33	Technological assessments (stimulate development, testing and use of new products, tools, standards and policy guidelines)							1		1										1															1					1	1
		34	Insurance coverage (% population covered, price and cost of medicine)
		35	Essential medicines (14 medicines)
Health system financing	5-1. Financing	36	Collection of revenues (domestic and international funding sources)
		37	Risk pooling (benefit coverage and entitlement)
		38	Purchasing of services						1
Leadership and Governance	6-1. Policy, Leadership, Governance	39	National policy and strategies, action plans (including disease/program specific ones)					1					1
		40	Accountability
		41	Working with external partners
*Six Building Blocks are categorized based on WHO Framework on Building Blocks of Health Systems (Leadership & governance, Health workforce, Health financing, Service delivery, Access to essential medicine, Health information systems)
*Main activitity component for each project is marked by a darker color cell and bold font. In out study, each projects is categorized into a main building block based on their main activity component.
[List of acronyms]
WHO; the World Health Organization
[truncated: 22 more columns]
