# Supplementary material for: Japan’s development cooperation for health in Vietnam: a first holistic assessment on Japan’s ODA and non-ODA public resources cooperation
Source: BMC Public Health. 2021 Nov 27;21:2175. doi: 10.1186/s12889-021-12170-0 (PMC8626744; doi:10.1186/s12889-021-12170-0)
Supplement: Supplementary file 4 — Additional file 4: Table S4. Proportion of projects by WHO six building blocks and level of health administration, 2016. [file 12889_2021_12170_MOESM4_ESM.xlsx]

## Sheet: Sheet1
Additional file 4: Additional table 4. Proportion of projects by WHO six building blocks and level of health administration, 2016
	Health Service Delivery		Health Workforce		Health Information System		Medical Products, Vaccines and Technologies		Health Systems Financing		Leadership and Governance
Level of Health Administration	USD	%	USD	%	USD	%	USD	%	USD	%	USD	%
Central Level	2.09561e+07	24.5	1.00156e+06	1.2	20784381	24.3	1.9954e+07	23.4	884471	1	312010	0.4
Provincial Level	8106417	9.5	387502	0.5	1.04537e+06	1.2	7.76125e+06	9.1	884471	1	63831.7	0.1
Local Level	689716	0.8	172346	0.2	63831.7		37533.1	0			63831.7	0.1
						0.1			0	0
Others	291839	0.3	108003	0.1	183835	0.2	1.63613e+06	1.9	0	0	0	0
Total	3.0044e+07	35.2	1.66942e+06	2	2.20774e+07	25.9	2.9389e+07	34.4	1.76894e+06	2.1	439673	0.5
List of acronyms: USD: US Dollars; %: Percentage out of total contribution among identified projects.
Note: In this table, one project may have multiple labeling of building blocks to reflect a more comprehensive understanding of the distribution of project focus areas.
